# Supplementary material for: New Equations for the Estimation of the Age of the Formation of the Harris Lines
Source: Life (Basel). 2024 Apr 13;14(4):501. doi: 10.3390/life14040501 (PMC11051040; doi:10.3390/life14040501)
Supplement: Supplementary file 1 [file life-14-00501-s001.zip]

Archive with 1 entries (1 files):
- life-2918488-supplementary.xlsx
