# Supplementary material for: New Equations for the Estimation of the Age of the Formation of the Harris Lines
Source: Life (Basel). 2024 Apr 13;14(4):501. doi: 10.3390/life14040501 (PMC11051040; doi:10.3390/life14040501)
Supplement: Supplementary file 1 [file life-14-00501-s001.zip › life-2918488-supplementary.xlsx]

## Sheet: About
This spreedsheet enables simple and fast calculation of age at Harris Line formation for tibia and femur
Here's how you should use it:
1. Measure bone length
2. Measure bone end-LH distance, note the HL position (proximal or distal bone part) and sex of the individual
3. Select sheet with appropriate bone type, enter measurements in appropriate columns.
for additional cases, just type or paste your data in the first empty row.
This spredsheet is a supplementary material for article:
"New equations for the estimation of the age of the formation of the Harris lines."
Michał J. Kulus, Kamil Cebulski, Piotr Kmiecik, Patrycja Sputa-Grzegrzółka, Joanna Grzelak, Paweł Dąbrowski
Life, 2024

## Sheet: Femur
ID	Bone length [cm]	HL-bone end distance [cm]	Sex [M/F]	Distal or Proximal [D/P]?	% of bone growth at HL formation	Estimated age-at-formation
1	35	5	M	P	58.72	5.93091

## Sheet: Tibia
ID	Bone length [cm]	HL-bone end distance [cm]	Sex [M/F]	Distal or Proximal [D/P]?	% of bone growth at HL formation	Estimated age-at-formation
1	35	2.3	M	D	97.3919	15.3833

## Sheet: Tibia (unisex, non-adults)
ID	Bone length [cm]	HL-bone end distance [cm]	Distal or Proximal [D/P]?	Age of individual [2-17 years]	% of bone growth at HL formation	% of "would-be-adult" bone	Estimated age-at-formation
1	20	0.1	P	10	99.125	79.4784	9.8092

## Sheet: Femur (unisex, non-adult)
ID	Bone length [cm]	HL-bone end distance [cm]	Distal or Proximal [D/P]?	Age of individual [2-17 years]	% of bone growth at HL formation	% of "would-be-adult" bone	Estimated age-at-formation
1	10	0.5	P	14	83.35	80.5328	9.87378

## Sheet: Tibia (male non-adults)
ID	Bone length [cm]	HL-bone end distance [cm]	Distal or Proximal [D/P]?	Age of individual [2-17 years]	% of bone growth at HL formation	% of "would-be-adult" bone	Estimated age-at-formation
1	20	0.1	P	10	99.125	75.0376	9.75606

## Sheet: Tibia (female non-adults)
ID	Bone length [cm]	HL-bone end distance [cm]	Distal or Proximal [D/P]?	Age of individual [2-16 years]	% of bone growth at HL formation	% of "would-be-adult" bone	Estimated age-at-formation
1	20	0.1	D	10	98.835	82.9226	9.80233

## Sheet: Femur (male non-adults)
ID	Bone length [cm]	HL-bone end distance [cm]	Distal or Proximal [D/P]?	Age of individual [2-17 years]	% of bone growth at HL formation	% of "would-be-adult" bone	Estimated age-at-formation
1	10	0.5	P	14	83.35	77.5989	10.1371

## Sheet: Femur (female non-adults)
ID	Bone length [cm]	HL-bone end distance [cm]	Distal or Proximal [D/P]?	Age of individual [2-15 years]	% of bone growth at HL formation	% of "would-be-adult" bone	Estimated age-at-formation
1	25	0.1	P	14	98.668	97.78	13.3999

## Sheet: Oryginal Byers tables
	Original Byers tables
		Males				Females				Males				Females
		Age	% of adult bone			Age	% of adult bone			Age	% of adult bone			Age	% of adult bone
	Femur	1	29.6		Femur	1	31.7		Tibia	1	28.8		Tibia	1	31.5
		2	37.1			2	40.2			2	36.5			2	40.1
		3	43.1			3	46.4			3	42.4			3	46.6
		4	48.5			4	52.3			4	47.6			4	52.4
		5	54.3			5	60			5	53.5			5	58.6
		6	59.1			6	65			6	57.9			6	63.9
		7	63.7			7	70			7	62.3			7	69
		8	68.8			8	75.2			8	67.5			8	74.3
		9	73			9	79.6			9	71.6			9	79.4
		10	76.9			10	83.9			10	75.7			10	83.9
		11	80.6			11	88.7			11	79.6			11	88.8
		12	84.4			12	93.1			12	83.7			12	93
		13	88.8			13	96.9			13	88.5			13	96.5
		14	93.1			14	99.1			14	93			14	98.3
		15	96.9			15	99.8			15	96.7			15	99.1
		16	98.9			16	100			16	99			16	100
		17	99.7							17	100
		18	100							18	100
